# Supplementary material for: Sleep Disorders and Obesity in Saudi Populations Across the Lifespan: A Systematic Review
Source: J Clin Med. 2025 Dec 9;14(24):8709. doi: 10.3390/jcm14248709 (PMC12734004; doi:10.3390/jcm14248709)
Supplement: Supplementary file 1 [file jcm-14-08709-s001.zip]

Archive with 1 entries (1 files):
- jcm-3990380-supplementary.pdf
